# Supplementary material for: ﻿Two new oonopid spiders (Arachnida, Araneae) from Xishuangbanna tropical rainforest, Yunnan, China
Source: Zookeys. 2024 Jul 1;1205:333–48. doi: 10.3897/zookeys.1205.124183 (PMC11231571; doi:10.3897/zookeys.1205.124183)
Supplement: XML Treatment for Bannana [file zookeys.1205.124183-treatment1.xml]

<!DOCTYPE tp:taxon-treatment
  PUBLIC "-//TaxonX//DTD Taxonomic Treatment Publishing DTD v0 20100105//EN" "tax-treatment-NSO.dtd">
<tp:taxon-treatment xmlns:tp="http://www.plazi.org/taxpub"><tp:treatment-meta><kwd-group><label>Taxon classification</label><kwd>
                <named-content content-type="kingdom">Animalia</named-content>
              </kwd><kwd>
                <named-content content-type="order">Araneae</named-content>
              </kwd><kwd>
                <named-content content-type="family">Oonopidae</named-content>
              </kwd></kwd-group><mixed-citation publication-type="journal"><person-group><name><surname>Tong</surname><given-names>Yanfeng</given-names></name><name><surname>Shao</surname><given-names>Yongbo</given-names></name><name><surname>Bian</surname><given-names>Dongju</given-names></name><name><surname>Li</surname><given-names>Shuqiang</given-names></name></person-group><article-title>﻿Two new oonopid spiders (<tp:taxon-name><tp:taxon-name-part taxon-name-part-type="class">Arachnida</tp:taxon-name-part></tp:taxon-name>, <tp:taxon-name><tp:taxon-name-part taxon-name-part-type="order">Araneae</tp:taxon-name-part></tp:taxon-name>) from Xishuangbanna tropical rainforest, Yunnan, China</article-title><source>Zookeys</source><day>01</day><month>07</month><year>2024</year><volume>1205</volume><fpage>333</fpage><lpage>348</lpage><pub-id pub-id-type="doi">10.3897/zookeys.1205.124183</pub-id></mixed-citation></tp:treatment-meta><tp:nomenclature><label>﻿Genus</label><tp:taxon-name>
              <object-id xmlns:xlink="http://www.w3.org/1999/xlink" content-type="arpha" xlink:type="simple">3288B28B-A4F1-5EC0-A695-F25C7D6497D6</object-id>
              <tp:taxon-name-part taxon-name-part-type="genus" reg="Bannana">Bannana</tp:taxon-name-part>
            </tp:taxon-name><tp:taxon-authority>Tong &amp; Li, 2015</tp:taxon-authority></tp:nomenclature><tp:treatment-sec sec-type="type species" id="SECID0EMJAC"><title>Type species.</title><p><italic><tp:taxon-name><tp:taxon-name-part taxon-name-part-type="genus" reg="Bannana">Bannana</tp:taxon-name-part><tp:taxon-name-part taxon-name-part-type="species" reg="crassispina">crassispina</tp:taxon-name-part></tp:taxon-name></italic> Tong &amp; Li, 2015; gender feminine.</p></tp:treatment-sec></tp:taxon-treatment>
