# Supplementary material for: ﻿Two new oonopid spiders (Arachnida, Araneae) from Xishuangbanna tropical rainforest, Yunnan, China
Source: Zookeys. 2024 Jul 1;1205:333–48. doi: 10.3897/zookeys.1205.124183 (PMC11231571; doi:10.3897/zookeys.1205.124183)
Supplement: XML Treatment for Bannana zhengguoi [file zookeys.1205.124183-treatment2.xml]

<!DOCTYPE tp:taxon-treatment
  PUBLIC "-//TaxonX//DTD Taxonomic Treatment Publishing DTD v0 20100105//EN" "tax-treatment-NSO.dtd">
<tp:taxon-treatment xmlns:tp="http://www.plazi.org/taxpub"><tp:treatment-meta><kwd-group><label>Taxon classification</label><kwd>
                <named-content content-type="kingdom">Animalia</named-content>
              </kwd><kwd>
                <named-content content-type="order">Araneae</named-content>
              </kwd><kwd>
                <named-content content-type="family">Oonopidae</named-content>
              </kwd></kwd-group><mixed-citation publication-type="journal"><person-group><name><surname>Tong</surname><given-names>Yanfeng</given-names></name><name><surname>Shao</surname><given-names>Yongbo</given-names></name><name><surname>Bian</surname><given-names>Dongju</given-names></name><name><surname>Li</surname><given-names>Shuqiang</given-names></name></person-group><article-title>﻿Two new oonopid spiders (<tp:taxon-name><tp:taxon-name-part taxon-name-part-type="class">Arachnida</tp:taxon-name-part></tp:taxon-name>, <tp:taxon-name><tp:taxon-name-part taxon-name-part-type="order">Araneae</tp:taxon-name-part></tp:taxon-name>) from Xishuangbanna tropical rainforest, Yunnan, China</article-title><source>Zookeys</source><day>01</day><month>07</month><year>2024</year><volume>1205</volume><fpage>333</fpage><lpage>348</lpage><pub-id pub-id-type="doi">10.3897/zookeys.1205.124183</pub-id></mixed-citation></tp:treatment-meta><tp:nomenclature><label>﻿</label><tp:taxon-name>
              <object-id xmlns:xlink="http://www.w3.org/1999/xlink" content-type="arpha" xlink:type="simple">7F2569B3-903D-5863-AFCD-112FE144B6A2</object-id>
              <tp:taxon-name-part taxon-name-part-type="genus" reg="Bannana">Bannana</tp:taxon-name-part>
              <tp:taxon-name-part taxon-name-part-type="species" reg="zhengguoi">zhengguoi</tp:taxon-name-part>
              <object-id xmlns:xlink="http://www.w3.org/1999/xlink" content-type="zoobank" xlink:type="simple">https://zoobank.org/37E10DC8-C19D-4237-830B-FE6C2DA9E78E</object-id>
            </tp:taxon-name><tp:taxon-authority>Tong &amp; Li</tp:taxon-authority><tp:taxon-status xmlns:xlink="http://www.w3.org/1999/xlink" xlink:type="simple">sp. nov.</tp:taxon-status><xref ref-type="fig" rid="F1">Figs 1</xref><xref ref-type="fig" rid="F2">, 2</xref><xref ref-type="fig" rid="F3">, 3</xref><xref ref-type="fig" rid="F4">, 4</xref></tp:nomenclature><tp:treatment-sec sec-type="type material" id="SECID0EOGAE"><title>Type materials.</title><p><bold><italic>Holotype</italic></bold> ♂ (<abbrev xmlns:xlink="http://www.w3.org/1999/xlink" xlink:title="Shenyang Normal University" id="ABBRID0EZGAE" xlink:type="simple">SYNU</abbrev>-1051): China, Yunnan Prov., Menglun, <abbrev xmlns:xlink="http://www.w3.org/1999/xlink" xlink:title="Xishuangbanna Tropical Botanical Garden" id="ABBRID0E4GAE" xlink:type="simple">XTBG</abbrev>, primary tropical seasonal rain forest, searching by hand, <named-content xmlns:xlink="http://www.w3.org/1999/xlink" content-type="dwc:verbatimCoordinates" xlink:type="simple"><named-content content-type="geo-json" specific-use="{&#34;type&#34;:&#34;Point&#34;,&#34;coordinates&#34;:[101.275000,21.917250]}" id="NCID0EEHAE" xlink:type="simple">21°55.035'N, 101°16.500'E</named-content></named-content>, 558 m, Guo Zheng leg., 4–11/5/2007. <bold><italic>Paratypes</italic></bold>: 1♂1♀ (<abbrev xmlns:xlink="http://www.w3.org/1999/xlink" xlink:title="Shenyang Normal University" id="ABBRID0EMHAE" xlink:type="simple">SYNU</abbrev>-1052–1053), same data <abbrev xmlns:xlink="http://www.w3.org/1999/xlink" xlink:title="anterior sclerite" id="ABBRID0EQHAE" xlink:type="simple">as</abbrev> holotype; 1♂ (<abbrev xmlns:xlink="http://www.w3.org/1999/xlink" xlink:title="Shenyang Normal University" id="ABBRID0EUHAE" xlink:type="simple">SYNU</abbrev>-1040), <abbrev xmlns:xlink="http://www.w3.org/1999/xlink" xlink:title="Xishuangbanna National Natural Reserve" id="ABBRID0EYHAE" xlink:type="simple">XNNR</abbrev>, secondary tropical montane evergreen broad-leaved forest, pitfall traps, <named-content xmlns:xlink="http://www.w3.org/1999/xlink" content-type="dwc:verbatimCoordinates" xlink:type="simple"><named-content content-type="geo-json" specific-use="{&#34;type&#34;:&#34;Point&#34;,&#34;coordinates&#34;:[101.190517,21.912783]}" id="NCID0E6HAE" xlink:type="simple">21°54.767'N, 101°11.431'E</named-content></named-content>, 880 m, Guo Zheng leg., 16–31/4/2007; 1♀ (<abbrev xmlns:xlink="http://www.w3.org/1999/xlink" xlink:title="Shenyang Normal University" id="ABBRID0EEIAE" xlink:type="simple">SYNU</abbrev>-1037), <abbrev xmlns:xlink="http://www.w3.org/1999/xlink" xlink:title="Xishuangbanna Tropical Botanical Garden" id="ABBRID0EIIAE" xlink:type="simple">XTBG</abbrev>, primary tropical seasonal rain forest, searching by hand, <named-content xmlns:xlink="http://www.w3.org/1999/xlink" content-type="dwc:verbatimCoordinates" xlink:type="simple"><named-content content-type="geo-json" specific-use="{&#34;type&#34;:&#34;Point&#34;,&#34;coordinates&#34;:[101.275000,21.917250]}" id="NCID0EPIAE" xlink:type="simple">21°55.035'N, 101°16.500'E</named-content></named-content>, 558 m, Guo Zheng leg., 4–11/5/2007; 1♂ (<abbrev xmlns:xlink="http://www.w3.org/1999/xlink" xlink:title="Shenyang Normal University" id="ABBRID0EUIAE" xlink:type="simple">SYNU</abbrev>-1038), <abbrev xmlns:xlink="http://www.w3.org/1999/xlink" xlink:title="Xishuangbanna National Natural Reserve" id="ABBRID0EYIAE" xlink:type="simple">XNNR</abbrev>, primary tropical seasonal rain forest, pitfall traps <named-content xmlns:xlink="http://www.w3.org/1999/xlink" content-type="dwc:verbatimCoordinates" xlink:type="simple"><named-content content-type="geo-json" specific-use="{&#34;type&#34;:&#34;Point&#34;,&#34;coordinates&#34;:[101.198217,21.961150]}" id="NCID0E6IAE" xlink:type="simple">21°57.669'N, 101°11.893'E</named-content></named-content>, 790 m, Guo Zheng leg., 1–15/4/2007; 1♀ (<abbrev xmlns:xlink="http://www.w3.org/1999/xlink" xlink:title="Shenyang Normal University" id="ABBRID0EEJAE" xlink:type="simple">SYNU</abbrev>-1039), <abbrev xmlns:xlink="http://www.w3.org/1999/xlink" xlink:title="Xishuangbanna Tropical Botanical Garden" id="ABBRID0EIJAE" xlink:type="simple">XTBG</abbrev>, primary tropical seasonal rain forest, searching by hand, <named-content xmlns:xlink="http://www.w3.org/1999/xlink" content-type="dwc:verbatimCoordinates" xlink:type="simple"><named-content content-type="geo-json" specific-use="{&#34;type&#34;:&#34;Point&#34;,&#34;coordinates&#34;:[101.275000,21.917250]}" id="NCID0EPJAE" xlink:type="simple">21°55.035'N, 101°16.500'E</named-content></named-content>, 558 m, Guo Zheng leg., 19–26/5/2007; 3♂ (<abbrev xmlns:xlink="http://www.w3.org/1999/xlink" xlink:title="Shenyang Normal University" id="ABBRID0EUJAE" xlink:type="simple">SYNU</abbrev>-1041–1043), <abbrev xmlns:xlink="http://www.w3.org/1999/xlink" xlink:title="Xishuangbanna National Natural Reserve" id="ABBRID0EYJAE" xlink:type="simple">XNNR</abbrev>, primary tropical seasonal rain forest, pitfall traps, <named-content xmlns:xlink="http://www.w3.org/1999/xlink" content-type="dwc:verbatimCoordinates" xlink:type="simple"><named-content content-type="geo-json" specific-use="{&#34;type&#34;:&#34;Point&#34;,&#34;coordinates&#34;:[101.198217,21.961150]}" id="NCID0E6JAE" xlink:type="simple">21°57.669'N, 101°11.893'E</named-content></named-content>, 790 m, Guo Zheng leg., 1–15/5/2007; 1♀ (<abbrev xmlns:xlink="http://www.w3.org/1999/xlink" xlink:title="Shenyang Normal University" id="ABBRID0EEKAE" xlink:type="simple">SYNU</abbrev>-1044), <abbrev xmlns:xlink="http://www.w3.org/1999/xlink" xlink:title="Xishuangbanna National Natural Reserve" id="ABBRID0EIKAE" xlink:type="simple">XNNR</abbrev>, secondary tropical seasonal moist forest, searching by hand, <named-content xmlns:xlink="http://www.w3.org/1999/xlink" content-type="dwc:verbatimCoordinates" xlink:type="simple"><named-content content-type="geo-json" specific-use="{&#34;type&#34;:&#34;Point&#34;,&#34;coordinates&#34;:[101.283417,21.910117]}" id="NCID0EPKAE" xlink:type="simple">21°54.607'N, 101°17.005'E</named-content></named-content>, 633 m, Guo Zheng leg., 19–26/5/2007; 1♀ (<abbrev xmlns:xlink="http://www.w3.org/1999/xlink" xlink:title="Shenyang Normal University" id="ABBRID0EUKAE" xlink:type="simple">SYNU</abbrev>-1045), <abbrev xmlns:xlink="http://www.w3.org/1999/xlink" xlink:title="Xishuangbanna Tropical Botanical Garden" id="ABBRID0EYKAE" xlink:type="simple">XTBG</abbrev>, primary tropical seasonal rain forest, searching by hand, <named-content xmlns:xlink="http://www.w3.org/1999/xlink" content-type="dwc:verbatimCoordinates" xlink:type="simple"><named-content content-type="geo-json" specific-use="{&#34;type&#34;:&#34;Point&#34;,&#34;coordinates&#34;:[101.275000,21.917250]}" id="NCID0E6KAE" xlink:type="simple">21°55.035'N, 101°16.500'E</named-content></named-content>, 558 m, Guo Zheng leg., 1–15/7/2007; 1♂ (<abbrev xmlns:xlink="http://www.w3.org/1999/xlink" xlink:title="Shenyang Normal University" id="ABBRID0EELAE" xlink:type="simple">SYNU</abbrev>-1046), <abbrev xmlns:xlink="http://www.w3.org/1999/xlink" xlink:title="Xishuangbanna Tropical Botanical Garden" id="ABBRID0EILAE" xlink:type="simple">XTBG</abbrev>, primary tropical seasonal rain forest, pitfall traps, <named-content xmlns:xlink="http://www.w3.org/1999/xlink" content-type="dwc:verbatimCoordinates" xlink:type="simple"><named-content content-type="geo-json" specific-use="{&#34;type&#34;:&#34;Point&#34;,&#34;coordinates&#34;:[101.275000,21.917250]}" id="NCID0EPLAE" xlink:type="simple">21°55.035'N, 101°16.500'E</named-content></named-content>, 558 m, Guo Zheng leg., 16–31/4/2007; 1♂ (<abbrev xmlns:xlink="http://www.w3.org/1999/xlink" xlink:title="Shenyang Normal University" id="ABBRID0EULAE" xlink:type="simple">SYNU</abbrev>-1047), <abbrev xmlns:xlink="http://www.w3.org/1999/xlink" xlink:title="Xishuangbanna Tropical Botanical Garden" id="ABBRID0EYLAE" xlink:type="simple">XTBG</abbrev>, rubber-tea plantation (about 20 yr.), pitfall traps, <named-content xmlns:xlink="http://www.w3.org/1999/xlink" content-type="dwc:verbatimCoordinates" xlink:type="simple"><named-content content-type="geo-json" specific-use="{&#34;type&#34;:&#34;Point&#34;,&#34;coordinates&#34;:[101.282050,21.925850]}" id="NCID0E6LAE" xlink:type="simple">21°55.551'N, 101°16.923'E</named-content></named-content>, 561 m, Guo Zheng leg., 16–31/6/2007.</p></tp:treatment-sec><tp:treatment-sec sec-type="diagnosis" id="SECID0EEMAE"><title>Diagnosis.</title><p>The new species can be distinguished from all the congeners in having the eyes not reduced (Figs <xref ref-type="fig" rid="F1">1D</xref>, <xref ref-type="fig" rid="F2">2G</xref>), vs reduced eyes (<xref ref-type="bibr" rid="B11">Tong and Li 2015</xref>: figs 1F, 3D, 4C, 5D; <xref ref-type="bibr" rid="B9">Sun et al. 2019</xref>: fig. 1H). Furthermore, males of the new species can be distinguished from those of <italic><tp:taxon-name><tp:taxon-name-part taxon-name-part-type="genus" reg="Bannana">B.</tp:taxon-name-part><tp:taxon-name-part taxon-name-part-type="species" reg="crassispina">crassispina</tp:taxon-name-part></tp:taxon-name></italic> and <italic><tp:taxon-name><tp:taxon-name-part taxon-name-part-type="genus" reg="Bannana">B.</tp:taxon-name-part><tp:taxon-name-part taxon-name-part-type="species" reg="parvula">parvula</tp:taxon-name-part></tp:taxon-name></italic> by the short comb-like structure on dorsal branch of bulb and group of thick setae on epigastric region (Figs <xref ref-type="fig" rid="F1">1G</xref>, <xref ref-type="fig" rid="F4">4F</xref>), vs without comb-like structure and group of thick setae (<xref ref-type="bibr" rid="B11">Tong and Li 2015</xref>: figs 1G, 2E, 4F, 6A); females of the new species can be distinguished from those of <italic><tp:taxon-name><tp:taxon-name-part taxon-name-part-type="genus" reg="Bannana">B.</tp:taxon-name-part><tp:taxon-name-part taxon-name-part-type="species" reg="crassispina">crassispina</tp:taxon-name-part></tp:taxon-name></italic>, <italic><tp:taxon-name><tp:taxon-name-part taxon-name-part-type="genus" reg="Bannana">B.</tp:taxon-name-part><tp:taxon-name-part taxon-name-part-type="species" reg="parvula">parvula</tp:taxon-name-part></tp:taxon-name></italic>, and <italic><tp:taxon-name><tp:taxon-name-part taxon-name-part-type="genus" reg="Bannana">B.</tp:taxon-name-part><tp:taxon-name-part taxon-name-part-type="species" reg="songxiaobini">songxiaobini</tp:taxon-name-part></tp:taxon-name></italic> by the posterior spiracles not connected by groove (Figs <xref ref-type="fig" rid="F2">2H</xref>, <xref ref-type="fig" rid="F3">3D</xref>), vs connected (<xref ref-type="bibr" rid="B11">Tong and Li 2015</xref>: figs 3G, H, I, 5G; <xref ref-type="bibr" rid="B9">Sun et al. 2019</xref>: fig. 1G).</p><fig id="F1" position="float" orientation="portrait"><object-id xmlns:xlink="http://www.w3.org/1999/xlink" content-type="doi" xlink:type="simple">10.3897/zookeys.1205.124183.figure1</object-id><object-id xmlns:xlink="http://www.w3.org/1999/xlink" content-type="arpha" xlink:type="simple">B64E5D18-C024-5842-903E-FC91BA02AB74</object-id><label>Figure 1.</label><caption><p><italic><tp:taxon-name><tp:taxon-name-part taxon-name-part-type="genus" reg="Bannana">Bannana</tp:taxon-name-part><tp:taxon-name-part taxon-name-part-type="species" reg="zhengguoi">zhengguoi</tp:taxon-name-part></tp:taxon-name></italic> sp. nov., male holotype <bold>A, C, E</bold> habitus in dorsal, ventral, and lateral views <bold>B, D, F</bold> prosoma in dorsal, anterior and lateral views <bold>G</bold> habitus in ventral view, black arrow shows the group of thick setae. Abbreviation: <abbrev xmlns:xlink="http://www.w3.org/1999/xlink" xlink:title="clypeus median projection" id="ABBRID0EGQAE" xlink:type="simple">cmp</abbrev> = clypeus median projection. Scale bars: 0.4 mm (<bold>A–G</bold>).</p></caption><graphic xmlns:xlink="http://www.w3.org/1999/xlink" xlink:href="zookeys-1205-333_article-124183__-g001.jpg" position="float" orientation="portrait" xlink:type="simple" id="oo_1082614.jpg"><uri content-type="original_file" xlink:type="simple">https://binary.pensoft.net/fig/1082614</uri></graphic></fig><fig id="F2" position="float" orientation="portrait"><object-id xmlns:xlink="http://www.w3.org/1999/xlink" content-type="doi" xlink:type="simple">10.3897/zookeys.1205.124183.figure2</object-id><object-id xmlns:xlink="http://www.w3.org/1999/xlink" content-type="arpha" xlink:type="simple">454F25DC-454E-5C3F-BB49-76A0E2DFA2C3</object-id><label>Figure 2.</label><caption><p><italic><tp:taxon-name><tp:taxon-name-part taxon-name-part-type="genus" reg="Bannana">Bannana</tp:taxon-name-part><tp:taxon-name-part taxon-name-part-type="species" reg="zhengguoi">zhengguoi</tp:taxon-name-part></tp:taxon-name></italic> sp. nov., female paratype (<abbrev xmlns:xlink="http://www.w3.org/1999/xlink" xlink:title="Shenyang Normal University" id="ABBRID0EERAE" xlink:type="simple">SYNU</abbrev>-1053) <bold>A, C, E</bold> habitus in dorsal, ventral, and lateral views <bold>B, D, F, G</bold> prosoma in dorsal, ventral, lateral and anterior views <bold>H</bold> abdomen in ventral view. Scale bars: 0.4 mm (<bold>A–H</bold>).</p></caption><graphic xmlns:xlink="http://www.w3.org/1999/xlink" xlink:href="zookeys-1205-333_article-124183__-g002.jpg" position="float" orientation="portrait" xlink:type="simple" id="oo_1082615.jpg"><uri content-type="original_file" xlink:type="simple">https://binary.pensoft.net/fig/1082615</uri></graphic></fig><fig id="F3" position="float" orientation="portrait"><object-id xmlns:xlink="http://www.w3.org/1999/xlink" content-type="doi" xlink:type="simple">10.3897/zookeys.1205.124183.figure3</object-id><object-id xmlns:xlink="http://www.w3.org/1999/xlink" content-type="arpha" xlink:type="simple">C002B826-871E-5ECC-B815-1128AA335E9F</object-id><label>Figure 3.</label><caption><p><italic><tp:taxon-name><tp:taxon-name-part taxon-name-part-type="genus" reg="Bannana">Bannana</tp:taxon-name-part><tp:taxon-name-part taxon-name-part-type="species" reg="zhengguoi">zhengguoi</tp:taxon-name-part></tp:taxon-name></italic> sp. nov. <bold>A</bold> male left palp, prolateral view <bold>B</bold> male left palp, retrolateral view <bold>C</bold> male endites and labium, ventral view <bold>D, E</bold> endogyne in ventral and dorsal views. Abbreviations: <abbrev xmlns:xlink="http://www.w3.org/1999/xlink" xlink:title="apodemes" id="ABBRID0EQSAE" xlink:type="simple">ap</abbrev> = apodemes; <abbrev xmlns:xlink="http://www.w3.org/1999/xlink" xlink:title="anterior sclerite" id="ABBRID0EUSAE" xlink:type="simple">as</abbrev> = anterior sclerite; <abbrev xmlns:xlink="http://www.w3.org/1999/xlink" xlink:title="labium deep incision" id="ABBRID0EYSAE" xlink:type="simple">ldi</abbrev> = labium deep incision; <abbrev xmlns:xlink="http://www.w3.org/1999/xlink" xlink:title="serrula" id="ABBRID0E3SAE" xlink:type="simple">se</abbrev> = serrula; <abbrev xmlns:xlink="http://www.w3.org/1999/xlink" xlink:title="transverse sclerite" id="ABBRID0EATAE" xlink:type="simple">tsc</abbrev> = transverse sclerite. Scale bars: 0.1 mm (<bold>A–E</bold>).</p></caption><graphic xmlns:xlink="http://www.w3.org/1999/xlink" xlink:href="zookeys-1205-333_article-124183__-g003.jpg" position="float" orientation="portrait" xlink:type="simple" id="oo_1082616.jpg"><uri content-type="original_file" xlink:type="simple">https://binary.pensoft.net/fig/1082616</uri></graphic></fig></tp:treatment-sec><tp:treatment-sec sec-type="description" id="SECID0ELTAE"><title>Description.</title><p><bold>Male (holotype). <italic>Body</italic></bold> yellow, chelicerae, sternum, and legs lighter; habitus <abbrev xmlns:xlink="http://www.w3.org/1999/xlink" xlink:title="anterior sclerite" id="ABBRID0EVTAE" xlink:type="simple">as</abbrev> in Fig. <xref ref-type="fig" rid="F1">1A, C, E</xref>; body length 1.45. <bold><italic>Carapace</italic></bold> (Fig. <xref ref-type="fig" rid="F1">1B, F</xref>): 0.68 long, 0.50 wide; pars cephalica almost flat in lateral view, surface smooth. <bold><italic>Eyes</italic></bold> (Fig. <xref ref-type="fig" rid="F1">1B, D</xref>): <abbrev xmlns:xlink="http://www.w3.org/1999/xlink" xlink:title="anterior lateral eyes" id="ABBRID0ELUAE" xlink:type="simple">ALE</abbrev> largest; <abbrev xmlns:xlink="http://www.w3.org/1999/xlink" xlink:title="posterior lateral eyes" id="ABBRID0EPUAE" xlink:type="simple">PLE</abbrev> and <abbrev xmlns:xlink="http://www.w3.org/1999/xlink" xlink:title="posterior median eyes" id="ABBRID0ETUAE" xlink:type="simple">PME</abbrev> nearly equal in size; <abbrev xmlns:xlink="http://www.w3.org/1999/xlink" xlink:title="distance between ALE and PLE" id="ABBRID0EXUAE" xlink:type="simple">ALE–PLE</abbrev> separated by less than <abbrev xmlns:xlink="http://www.w3.org/1999/xlink" xlink:title="anterior lateral eyes" id="ABBRID0E2UAE" xlink:type="simple">ALE</abbrev> radius; <abbrev xmlns:xlink="http://www.w3.org/1999/xlink" xlink:title="posterior median eyes" id="ABBRID0E6UAE" xlink:type="simple">PME</abbrev> touching each other; posterior eye row recurved <abbrev xmlns:xlink="http://www.w3.org/1999/xlink" xlink:title="anterior sclerite" id="ABBRID0EDVAE" xlink:type="simple">as</abbrev> viewed from above, straight <abbrev xmlns:xlink="http://www.w3.org/1999/xlink" xlink:title="anterior sclerite" id="ABBRID0EHVAE" xlink:type="simple">as</abbrev> viewed from front. <bold><italic>Clypeus</italic></bold> (Fig. <xref ref-type="fig" rid="F1">1D</xref>): height about 0.5 times of <abbrev xmlns:xlink="http://www.w3.org/1999/xlink" xlink:title="anterior lateral eyes" id="ABBRID0ESVAE" xlink:type="simple">ALE</abbrev> diameter, with a triangular clypeus median projection (<abbrev xmlns:xlink="http://www.w3.org/1999/xlink" xlink:title="clypeus median projection" id="ABBRID0EWVAE" xlink:type="simple">cmp</abbrev>). <bold><italic>Mouthparts</italic></bold> (Fig. <xref ref-type="fig" rid="F3">3C</xref>): labium deeply incised. <bold><italic>Sternum</italic></bold> (Fig. <xref ref-type="fig" rid="F1">1G</xref>): surface finely reticulate. Abdomen (Fig. <xref ref-type="fig" rid="F1">1A, C, E, G</xref>): 0.82 long, 0.45 wide; dorsal scutum nearly covering full length of abdomen, postepigastric and epigastric scutum fused, covering 5/6 of abdomen length; book lung covers ovoid, surface smooth; epigastric region with a group of thick setae, posterior spiracles not connected by groove. <bold><italic>Palp</italic></bold> (Figs <xref ref-type="fig" rid="F3">3A, B</xref>, <xref ref-type="fig" rid="F4">4A–G</xref>): pale-orange; 0.48 long (0.15, 0.09, 0.08, 0.16); femur elongated (width/length = 0.48); bulb oval, tapering apically; embolus system complicated, with a cluster of short comb-like structures on dorsal branch, many hair-like structure on ventral and posterior branches.</p><fig id="F4" position="float" orientation="portrait"><object-id xmlns:xlink="http://www.w3.org/1999/xlink" content-type="doi" xlink:type="simple">10.3897/zookeys.1205.124183.figure4</object-id><object-id xmlns:xlink="http://www.w3.org/1999/xlink" content-type="arpha" xlink:type="simple">287B7BA9-6051-5EA2-A1D1-239E1A0A1D4F</object-id><label>Figure 4.</label><caption><p><italic><tp:taxon-name><tp:taxon-name-part taxon-name-part-type="genus" reg="Bannana">Bannana</tp:taxon-name-part><tp:taxon-name-part taxon-name-part-type="species" reg="zhengguoi">zhengguoi</tp:taxon-name-part></tp:taxon-name></italic> sp. nov., male left palp, SEM <bold>A, B</bold> prolateral and retrolateral views <bold>C, F, G</bold> distal part of bulb, dorsal, prolateral and retrolateral views <bold>D, E</bold> bulb, prolateral and retrolateral views. Abbreviations: <abbrev xmlns:xlink="http://www.w3.org/1999/xlink" xlink:title="comb-like structure" id="ABBRID0EQXAE" xlink:type="simple">cls</abbrev> = comb-like structure; <abbrev xmlns:xlink="http://www.w3.org/1999/xlink" xlink:title="dorsal branch" id="ABBRID0EUXAE" xlink:type="simple">db</abbrev> = dorsal branch; <abbrev xmlns:xlink="http://www.w3.org/1999/xlink" xlink:title="embolus" id="ABBRID0EYXAE" xlink:type="simple">emb</abbrev> = embolus; <abbrev xmlns:xlink="http://www.w3.org/1999/xlink" xlink:title="posterior branch" id="ABBRID0E3XAE" xlink:type="simple">pb</abbrev> = posterior branch; <abbrev xmlns:xlink="http://www.w3.org/1999/xlink" xlink:title="ventral branch" id="ABBRID0EAYAE" xlink:type="simple">vb</abbrev> = ventral branch. Scale bars: 0.1 mm (<bold>A, B, D, E</bold>); 0.03 mm (<bold>C, F, G</bold>).</p></caption><graphic xmlns:xlink="http://www.w3.org/1999/xlink" xlink:href="zookeys-1205-333_article-124183__-g004.jpg" position="float" orientation="portrait" xlink:type="simple" id="oo_1082617.jpg"><uri content-type="original_file" xlink:type="simple">https://binary.pensoft.net/fig/1082617</uri></graphic></fig><p><bold>Female (<abbrev xmlns:xlink="http://www.w3.org/1999/xlink" xlink:title="Shenyang Normal University" id="ABBRID0ERYAE" xlink:type="simple">SYNU</abbrev>-1053).</bold> Same <abbrev xmlns:xlink="http://www.w3.org/1999/xlink" xlink:title="anterior sclerite" id="ABBRID0EWYAE" xlink:type="simple">as</abbrev> male except <abbrev xmlns:xlink="http://www.w3.org/1999/xlink" xlink:title="anterior sclerite" id="ABBRID0E1YAE" xlink:type="simple">as</abbrev> noted. <bold><italic>Body</italic></bold> habitus <abbrev xmlns:xlink="http://www.w3.org/1999/xlink" xlink:title="anterior sclerite" id="ABBRID0EBZAE" xlink:type="simple">as</abbrev> in Fig. <xref ref-type="fig" rid="F2">2A, C, E</xref>; body length 1.51. <bold><italic>Carapace</italic></bold> (Fig. <xref ref-type="fig" rid="F2">2B, F</xref>): 0.66 long, 0.53 wide. <bold><italic>Abdomen</italic></bold> (Fig. <xref ref-type="fig" rid="F2">2A, C, E, H</xref>): 0.84 long, 0.56 wide; dorsal scutum covering about 4/5 of abdomen length, about 2/3 of abdomen width; postepigastric scutum rectangular, posterior margin nearly straight. <bold><italic>Epigaster</italic></bold> (Fig. <xref ref-type="fig" rid="F3">3D</xref>): surface without external features. <bold><italic>Endogyne</italic></bold> (Fig. <xref ref-type="fig" rid="F3">3E</xref>): with two narrow, transverse sclerites (<abbrev xmlns:xlink="http://www.w3.org/1999/xlink" xlink:title="transverse sclerite" id="ABBRID0EP1AE" xlink:type="simple">tsc</abbrev>) and an anterior stick-shaped sclerite (<abbrev xmlns:xlink="http://www.w3.org/1999/xlink" xlink:title="anterior sclerite" id="ABBRID0ET1AE" xlink:type="simple">as</abbrev>); lateral apodemes (<abbrev xmlns:xlink="http://www.w3.org/1999/xlink" xlink:title="apodemes" id="ABBRID0EX1AE" xlink:type="simple">ap</abbrev>) present.</p></tp:treatment-sec><tp:treatment-sec sec-type="etymology" id="SECID0E21AE"><title>Etymology.</title><p>The specific name is named in honor of the collector, Mr Guo Zheng.</p></tp:treatment-sec><tp:treatment-sec sec-type="distribution" id="SECID0EA2AE"><title>Distribution.</title><p>Known only from the type locality.</p></tp:treatment-sec><ref-list><ref id="B11"><mixed-citation xmlns:xlink="http://www.w3.org/1999/xlink" xlink:type="simple"><person-group><name name-style="western"><surname>Tong</surname><given-names>Y</given-names></name><name name-style="western"><surname>Li</surname><given-names>S</given-names></name></person-group> (<year>2015</year>) <article-title>One new genus and two new species of oonopid spiders from Xishuangbanna Rainforest, southwestern China (<tp:taxon-name><tp:taxon-name-part taxon-name-part-type="order">Araneae</tp:taxon-name-part></tp:taxon-name>, <tp:taxon-name><tp:taxon-name-part taxon-name-part-type="family">Oonopidae</tp:taxon-name-part></tp:taxon-name>).</article-title><source>ZooKeys</source><volume>494</volume>: <fpage>1</fpage>–<lpage>12</lpage>. <ext-link xlink:href="10.3897/zookeys.494.9183" ext-link-type="doi" xlink:type="simple">https://doi.org/10.3897/zookeys.494.9183</ext-link></mixed-citation></ref><ref id="B9"><mixed-citation xmlns:xlink="http://www.w3.org/1999/xlink" xlink:type="simple"><person-group><name name-style="western"><surname>Sun</surname><given-names>X</given-names></name><name name-style="western"><surname>Lin</surname><given-names>Y</given-names></name><name name-style="western"><surname>Tong</surname><given-names>Y</given-names></name><name name-style="western"><surname>Li</surname><given-names>S</given-names></name></person-group> (<year>2019</year>) <article-title>First report of a new myrmecophile spider (<tp:taxon-name><tp:taxon-name-part taxon-name-part-type="order">Araneae</tp:taxon-name-part></tp:taxon-name>, <tp:taxon-name><tp:taxon-name-part taxon-name-part-type="family">Oonopidae</tp:taxon-name-part></tp:taxon-name>) from Xishuangbanna, China.</article-title><source>Acta Arachnologica Sinica</source><volume>28</volume>(<issue>1</issue>): <fpage>37</fpage>–<lpage>40</lpage>.</mixed-citation></ref></ref-list></tp:taxon-treatment>
