# Supplementary material for: ﻿Two new oonopid spiders (Arachnida, Araneae) from Xishuangbanna tropical rainforest, Yunnan, China
Source: Zookeys. 2024 Jul 1;1205:333–48. doi: 10.3897/zookeys.1205.124183 (PMC11231571; doi:10.3897/zookeys.1205.124183)
Supplement: XML Treatment for Trilacuna aoxian [file zookeys.1205.124183-treatment4.xml]

<!DOCTYPE tp:taxon-treatment
  PUBLIC "-//TaxonX//DTD Taxonomic Treatment Publishing DTD v0 20100105//EN" "tax-treatment-NSO.dtd">
<tp:taxon-treatment xmlns:tp="http://www.plazi.org/taxpub"><tp:treatment-meta><kwd-group><label>Taxon classification</label><kwd>
                <named-content content-type="kingdom">Animalia</named-content>
              </kwd><kwd>
                <named-content content-type="order">Araneae</named-content>
              </kwd><kwd>
                <named-content content-type="family">Oonopidae</named-content>
              </kwd></kwd-group><mixed-citation publication-type="journal"><person-group><name><surname>Tong</surname><given-names>Yanfeng</given-names></name><name><surname>Shao</surname><given-names>Yongbo</given-names></name><name><surname>Bian</surname><given-names>Dongju</given-names></name><name><surname>Li</surname><given-names>Shuqiang</given-names></name></person-group><article-title>﻿Two new oonopid spiders (<tp:taxon-name><tp:taxon-name-part taxon-name-part-type="class">Arachnida</tp:taxon-name-part></tp:taxon-name>, <tp:taxon-name><tp:taxon-name-part taxon-name-part-type="order">Araneae</tp:taxon-name-part></tp:taxon-name>) from Xishuangbanna tropical rainforest, Yunnan, China</article-title><source>Zookeys</source><day>01</day><month>07</month><year>2024</year><volume>1205</volume><fpage>333</fpage><lpage>348</lpage><pub-id pub-id-type="doi">10.3897/zookeys.1205.124183</pub-id></mixed-citation></tp:treatment-meta><tp:nomenclature><label>﻿</label><tp:taxon-name>
              <object-id xmlns:xlink="http://www.w3.org/1999/xlink" content-type="arpha" xlink:type="simple">56544E8D-FF05-5591-BFB9-1664F04B49E3</object-id>
              <tp:taxon-name-part taxon-name-part-type="genus" reg="Trilacuna">Trilacuna</tp:taxon-name-part>
              <tp:taxon-name-part taxon-name-part-type="species" reg="aoxian">aoxian</tp:taxon-name-part>
              <object-id xmlns:xlink="http://www.w3.org/1999/xlink" content-type="zoobank" xlink:type="simple">https://zoobank.org/0E605FF2-B545-407D-B8AD-775025FD0E03</object-id>
            </tp:taxon-name><tp:taxon-authority>Tong &amp; Li</tp:taxon-authority><tp:taxon-status xmlns:xlink="http://www.w3.org/1999/xlink" xlink:type="simple">sp. nov.</tp:taxon-status><xref ref-type="fig" rid="F5">Figs 5</xref><xref ref-type="fig" rid="F6">, 6</xref><xref ref-type="fig" rid="F7">, 7</xref><xref ref-type="fig" rid="F8">, 8</xref></tp:nomenclature><tp:treatment-sec sec-type="type material" id="SECID0EQ5AE"><title>Type materials.</title><p><bold><italic>Holotype</italic></bold> ♂ (<abbrev xmlns:xlink="http://www.w3.org/1999/xlink" xlink:title="Shenyang Normal University" id="ABBRID0E25AE" xlink:type="simple">SYNU</abbrev>-989): China, Yunnan Prov., Menglun, <abbrev xmlns:xlink="http://www.w3.org/1999/xlink" xlink:title="Xishuangbanna National Natural Reserve" id="ABBRID0E65AE" xlink:type="simple">XNNR</abbrev>, primary tropical seasonal rain forest, pitfall traps, <named-content xmlns:xlink="http://www.w3.org/1999/xlink" content-type="dwc:verbatimCoordinates" xlink:type="simple"><named-content content-type="geo-json" specific-use="{&#34;type&#34;:&#34;Point&#34;,&#34;coordinates&#34;:[101.198217,21.961150]}" id="NCID0EG6AE" xlink:type="simple">21°57.669'N, 101°11.893'E</named-content></named-content>, 790 m, Guo Zheng leg.,16–31/3/2007; <bold><italic>Paratypes</italic></bold>: 1♀ (<abbrev xmlns:xlink="http://www.w3.org/1999/xlink" xlink:title="Shenyang Normal University" id="ABBRID0EO6AE" xlink:type="simple">SYNU</abbrev>-990), <abbrev xmlns:xlink="http://www.w3.org/1999/xlink" xlink:title="Xishuangbanna Tropical Botanical Garden" id="ABBRID0ES6AE" xlink:type="simple">XTBG</abbrev>, primary tropical seasonal rain forest, searching by hand, <named-content xmlns:xlink="http://www.w3.org/1999/xlink" content-type="dwc:verbatimCoordinates" xlink:type="simple"><named-content content-type="geo-json" specific-use="{&#34;type&#34;:&#34;Point&#34;,&#34;coordinates&#34;:[101.275000,21.917250]}" id="NCID0EZ6AE" xlink:type="simple">21°55.035'N, 101°16.500'E</named-content></named-content>, 558 m, Guo Zheng leg., 5–12/1/2007; 1♀ (<abbrev xmlns:xlink="http://www.w3.org/1999/xlink" xlink:title="Shenyang Normal University" id="ABBRID0E56AE" xlink:type="simple">SYNU</abbrev>-991), <abbrev xmlns:xlink="http://www.w3.org/1999/xlink" xlink:title="Xishuangbanna Tropical Botanical Garden" id="ABBRID0EDAAG" xlink:type="simple">XTBG</abbrev>, primary tropical seasonal rain forest, searching by hand, <named-content xmlns:xlink="http://www.w3.org/1999/xlink" content-type="dwc:verbatimCoordinates" xlink:type="simple"><named-content content-type="geo-json" specific-use="{&#34;type&#34;:&#34;Point&#34;,&#34;coordinates&#34;:[101.275000,21.917250]}" id="NCID0EKAAG" xlink:type="simple">21°55.035'N, 101°16.500'E</named-content></named-content>, 558 m, Guo Zheng leg., 19–25/11/2006; 1♀ (<abbrev xmlns:xlink="http://www.w3.org/1999/xlink" xlink:title="Shenyang Normal University" id="ABBRID0EPAAG" xlink:type="simple">SYNU</abbrev>-992), <abbrev xmlns:xlink="http://www.w3.org/1999/xlink" xlink:title="Xishuangbanna Tropical Botanical Garden" id="ABBRID0ETAAG" xlink:type="simple">XTBG</abbrev>, primary tropical seasonal rain forest, searching by hand, <named-content xmlns:xlink="http://www.w3.org/1999/xlink" content-type="dwc:verbatimCoordinates" xlink:type="simple"><named-content content-type="geo-json" specific-use="{&#34;type&#34;:&#34;Point&#34;,&#34;coordinates&#34;:[101.275000,21.917250]}" id="NCID0E1AAG" xlink:type="simple">21°55.035'N, 101°16.500'E</named-content></named-content>, 558 m, Guo Zheng leg., 5–12/12/2006; 1♂ (<abbrev xmlns:xlink="http://www.w3.org/1999/xlink" xlink:title="Shenyang Normal University" id="ABBRID0E6AAG" xlink:type="simple">SYNU</abbrev>-993), <abbrev xmlns:xlink="http://www.w3.org/1999/xlink" xlink:title="Xishuangbanna National Natural Reserve" id="ABBRID0EDBAG" xlink:type="simple">XNNR</abbrev>, secondary tropical montane evergreen broad-leaved forest, pitfall traps, <named-content xmlns:xlink="http://www.w3.org/1999/xlink" content-type="dwc:verbatimCoordinates" xlink:type="simple"><named-content content-type="geo-json" specific-use="{&#34;type&#34;:&#34;Point&#34;,&#34;coordinates&#34;:[101.190517,21.912783]}" id="NCID0EKBAG" xlink:type="simple">21°54.767'N, 101°11.431'E</named-content></named-content>, 880 m, Guo Zheng leg., 1–15/3/2007; 1♀ (<abbrev xmlns:xlink="http://www.w3.org/1999/xlink" xlink:title="Shenyang Normal University" id="ABBRID0EPBAG" xlink:type="simple">SYNU</abbrev>-994), <abbrev xmlns:xlink="http://www.w3.org/1999/xlink" xlink:title="Xishuangbanna National Natural Reserve" id="ABBRID0ETBAG" xlink:type="simple">XNNR</abbrev>, secondary tropical seasonal moist forest, pitfall traps, <named-content xmlns:xlink="http://www.w3.org/1999/xlink" content-type="dwc:verbatimCoordinates" xlink:type="simple"><named-content content-type="geo-json" specific-use="{&#34;type&#34;:&#34;Point&#34;,&#34;coordinates&#34;:[101.283417,21.910117]}" id="NCID0E1BAG" xlink:type="simple">21°54.607'N, 101°17.005'E</named-content></named-content>, 633 m, Guo Zheng leg., 16–31/6/2007; 1♀ (<abbrev xmlns:xlink="http://www.w3.org/1999/xlink" xlink:title="Shenyang Normal University" id="ABBRID0E6BAG" xlink:type="simple">SYNU</abbrev>-995), <abbrev xmlns:xlink="http://www.w3.org/1999/xlink" xlink:title="Xishuangbanna National Natural Reserve" id="ABBRID0EDCAG" xlink:type="simple">XNNR</abbrev>, primary tropical seasonal rain forest, pitfall traps, <named-content xmlns:xlink="http://www.w3.org/1999/xlink" content-type="dwc:verbatimCoordinates" xlink:type="simple"><named-content content-type="geo-json" specific-use="{&#34;type&#34;:&#34;Point&#34;,&#34;coordinates&#34;:[101.275000,21.917250]}" id="NCID0EKCAG" xlink:type="simple">21°55.035'N, 101°16.500'E</named-content></named-content>, 558 m, Guo Zheng leg., 1–15/4/2007; 4♂ (<abbrev xmlns:xlink="http://www.w3.org/1999/xlink" xlink:title="Shenyang Normal University" id="ABBRID0EPCAG" xlink:type="simple">SYNU</abbrev>-996–999), <abbrev xmlns:xlink="http://www.w3.org/1999/xlink" xlink:title="Xishuangbanna Tropical Botanical Garden" id="ABBRID0ETCAG" xlink:type="simple">XTBG</abbrev>, primary tropical seasonal rain forest, pitfall traps, <named-content xmlns:xlink="http://www.w3.org/1999/xlink" content-type="dwc:verbatimCoordinates" xlink:type="simple"><named-content content-type="geo-json" specific-use="{&#34;type&#34;:&#34;Point&#34;,&#34;coordinates&#34;:[101.275000,21.917250]}" id="NCID0E1CAG" xlink:type="simple">21°55.035'N, 101°16.500'E</named-content></named-content>, 558 m, Guo Zheng leg., 1–15/1/2007; 3♂ (<abbrev xmlns:xlink="http://www.w3.org/1999/xlink" xlink:title="Shenyang Normal University" id="ABBRID0E6CAG" xlink:type="simple">SYNU</abbrev>-1000–1002), <abbrev xmlns:xlink="http://www.w3.org/1999/xlink" xlink:title="Xishuangbanna Tropical Botanical Garden" id="ABBRID0EDDAG" xlink:type="simple">XTBG</abbrev>, primary tropical seasonal rain forest, pitfall traps, <named-content xmlns:xlink="http://www.w3.org/1999/xlink" content-type="dwc:verbatimCoordinates" xlink:type="simple"><named-content content-type="geo-json" specific-use="{&#34;type&#34;:&#34;Point&#34;,&#34;coordinates&#34;:[101.275000,21.917250]}" id="NCID0EKDAG" xlink:type="simple">21°55.035'N, 101°16.500'E</named-content></named-content>, 558 m, Guo Zheng leg., 16–31/2/2007; 1♂ (<abbrev xmlns:xlink="http://www.w3.org/1999/xlink" xlink:title="Shenyang Normal University" id="ABBRID0EPDAG" xlink:type="simple">SYNU</abbrev>-1003), <abbrev xmlns:xlink="http://www.w3.org/1999/xlink" xlink:title="Xishuangbanna National Natural Reserve" id="ABBRID0ETDAG" xlink:type="simple">XNNR</abbrev>, primary tropical seasonal rain forest, pitfall traps, <named-content xmlns:xlink="http://www.w3.org/1999/xlink" content-type="dwc:verbatimCoordinates" xlink:type="simple"><named-content content-type="geo-json" specific-use="{&#34;type&#34;:&#34;Point&#34;,&#34;coordinates&#34;:[101.216617,21.957417]}" id="NCID0E1DAG" xlink:type="simple">21°57.445'N, 101°12.997'E</named-content></named-content>, 744 m, Guo Zheng leg., 16–31/2/2007; 1♀ (<abbrev xmlns:xlink="http://www.w3.org/1999/xlink" xlink:title="Shenyang Normal University" id="ABBRID0E6DAG" xlink:type="simple">SYNU</abbrev>-1004), <abbrev xmlns:xlink="http://www.w3.org/1999/xlink" xlink:title="Xishuangbanna Tropical Botanical Garden" id="ABBRID0EDEAG" xlink:type="simple">XTBG</abbrev>, primary tropical seasonal rain forest, searching by hand, <named-content xmlns:xlink="http://www.w3.org/1999/xlink" content-type="dwc:verbatimCoordinates" xlink:type="simple"><named-content content-type="geo-json" specific-use="{&#34;type&#34;:&#34;Point&#34;,&#34;coordinates&#34;:[101.275000,21.917250]}" id="NCID0EKEAG" xlink:type="simple">21°55.035'N, 101°16.500'E</named-content></named-content>, 558 m, Guo Zheng leg., 19–25/11/2006; 1♂ (<abbrev xmlns:xlink="http://www.w3.org/1999/xlink" xlink:title="Shenyang Normal University" id="ABBRID0EPEAG" xlink:type="simple">SYNU</abbrev>-1005), <abbrev xmlns:xlink="http://www.w3.org/1999/xlink" xlink:title="Xishuangbanna National Natural Reserve" id="ABBRID0ETEAG" xlink:type="simple">XNNR</abbrev>, secondary tropical seasonal moist forest, pitfall traps, <named-content xmlns:xlink="http://www.w3.org/1999/xlink" content-type="dwc:verbatimCoordinates" xlink:type="simple"><named-content content-type="geo-json" specific-use="{&#34;type&#34;:&#34;Point&#34;,&#34;coordinates&#34;:[101.283417,21.910117]}" id="NCID0E1EAG" xlink:type="simple">21°54.607'N, 101°17.005'E</named-content></named-content>, 633 m, Guo Zheng leg., 1–15/3/2007; 2♂1♀ (<abbrev xmlns:xlink="http://www.w3.org/1999/xlink" xlink:title="Shenyang Normal University" id="ABBRID0E6EAG" xlink:type="simple">SYNU</abbrev>-1006–1008), <abbrev xmlns:xlink="http://www.w3.org/1999/xlink" xlink:title="Xishuangbanna Tropical Botanical Garden" id="ABBRID0EDFAG" xlink:type="simple">XTBG</abbrev>, primary tropical seasonal rain forest, pitfall traps, <named-content xmlns:xlink="http://www.w3.org/1999/xlink" content-type="dwc:verbatimCoordinates" xlink:type="simple"><named-content content-type="geo-json" specific-use="{&#34;type&#34;:&#34;Point&#34;,&#34;coordinates&#34;:[101.275000,21.917250]}" id="NCID0EKFAG" xlink:type="simple">21°55.035'N, 101°16.500'E</named-content></named-content>, 558 m, Guo Zheng leg., 16–31/1/2007; 1♂ (<abbrev xmlns:xlink="http://www.w3.org/1999/xlink" xlink:title="Shenyang Normal University" id="ABBRID0EPFAG" xlink:type="simple">SYNU</abbrev>-1009), <abbrev xmlns:xlink="http://www.w3.org/1999/xlink" xlink:title="Xishuangbanna National Natural Reserve" id="ABBRID0ETFAG" xlink:type="simple">XNNR</abbrev>, primary tropical seasonal rain forest, pitfall traps, <named-content xmlns:xlink="http://www.w3.org/1999/xlink" content-type="dwc:verbatimCoordinates" xlink:type="simple"><named-content content-type="geo-json" specific-use="{&#34;type&#34;:&#34;Point&#34;,&#34;coordinates&#34;:[101.198217,21.961150]}" id="NCID0E1FAG" xlink:type="simple">21°57.669'N, 101°11.893'E</named-content></named-content>, 790 m, Guo Zheng leg., 16–31/2/2007; 2♂1♀ (<abbrev xmlns:xlink="http://www.w3.org/1999/xlink" xlink:title="Shenyang Normal University" id="ABBRID0E6FAG" xlink:type="simple">SYNU</abbrev>-1010–1012), <abbrev xmlns:xlink="http://www.w3.org/1999/xlink" xlink:title="Xishuangbanna Tropical Botanical Garden" id="ABBRID0EDGAG" xlink:type="simple">XTBG</abbrev>, primary tropical seasonal rain forest, pitfall traps, <named-content xmlns:xlink="http://www.w3.org/1999/xlink" content-type="dwc:verbatimCoordinates" xlink:type="simple"><named-content content-type="geo-json" specific-use="{&#34;type&#34;:&#34;Point&#34;,&#34;coordinates&#34;:[101.275000,21.917250]}" id="NCID0EKGAG" xlink:type="simple">21°55.035'N, 101°16.500'E</named-content></named-content>, 558 m, Guo Zheng leg., 1–15/1/2007; 1♂ (<abbrev xmlns:xlink="http://www.w3.org/1999/xlink" xlink:title="Shenyang Normal University" id="ABBRID0EPGAG" xlink:type="simple">SYNU</abbrev>-1013), <abbrev xmlns:xlink="http://www.w3.org/1999/xlink" xlink:title="Xishuangbanna National Natural Reserve" id="ABBRID0ETGAG" xlink:type="simple">XNNR</abbrev>, secondary tropical seasonal moist forest, searching by hand, <named-content xmlns:xlink="http://www.w3.org/1999/xlink" content-type="dwc:verbatimCoordinates" xlink:type="simple"><named-content content-type="geo-json" specific-use="{&#34;type&#34;:&#34;Point&#34;,&#34;coordinates&#34;:[101.283417,21.910117]}" id="NCID0E1GAG" xlink:type="simple">21°54.607'N, 101°17.005'E</named-content></named-content>, 633 m, Guo Zheng leg., 19–25/2/2007; 3♂ (<abbrev xmlns:xlink="http://www.w3.org/1999/xlink" xlink:title="Shenyang Normal University" id="ABBRID0E6GAG" xlink:type="simple">SYNU</abbrev>-1014–1016), <abbrev xmlns:xlink="http://www.w3.org/1999/xlink" xlink:title="Xishuangbanna National Natural Reserve" id="ABBRID0EDHAG" xlink:type="simple">XNNR</abbrev>, primary tropical seasonal rain forest, pitfall traps, <named-content xmlns:xlink="http://www.w3.org/1999/xlink" content-type="dwc:verbatimCoordinates" xlink:type="simple"><named-content content-type="geo-json" specific-use="{&#34;type&#34;:&#34;Point&#34;,&#34;coordinates&#34;:[101.216617,21.957417]}" id="NCID0EKHAG" xlink:type="simple">21°57.445'N, 101°12.997'E</named-content></named-content>, 744 m, Guo Zheng leg., 16–31/2/2007; 3♂ (<abbrev xmlns:xlink="http://www.w3.org/1999/xlink" xlink:title="Shenyang Normal University" id="ABBRID0EPHAG" xlink:type="simple">SYNU</abbrev>-1017–1019), <abbrev xmlns:xlink="http://www.w3.org/1999/xlink" xlink:title="Xishuangbanna National Natural Reserve" id="ABBRID0ETHAG" xlink:type="simple">XNNR</abbrev>, primary tropical seasonal rain forest, pitfall traps, <named-content xmlns:xlink="http://www.w3.org/1999/xlink" content-type="dwc:verbatimCoordinates" xlink:type="simple"><named-content content-type="geo-json" specific-use="{&#34;type&#34;:&#34;Point&#34;,&#34;coordinates&#34;:[101.198217,21.961150]}" id="NCID0E1HAG" xlink:type="simple">21°57.669'N, 101°11.893'E</named-content></named-content>, 790 m, Guo Zheng leg., 1–15/2/2007; 1♂ (<abbrev xmlns:xlink="http://www.w3.org/1999/xlink" xlink:title="Shenyang Normal University" id="ABBRID0E6HAG" xlink:type="simple">SYNU</abbrev>-1023), <abbrev xmlns:xlink="http://www.w3.org/1999/xlink" xlink:title="Xishuangbanna National Natural Reserve" id="ABBRID0EDIAG" xlink:type="simple">XNNR</abbrev>, primary tropical seasonal rain forest, pitfall traps, 2<named-content xmlns:xlink="http://www.w3.org/1999/xlink" content-type="dwc:verbatimCoordinates" xlink:type="simple"><named-content content-type="geo-json" specific-use="{&#34;type&#34;:&#34;Point&#34;,&#34;coordinates&#34;:[101.216617,1.957417]}" id="NCID0EKIAG" xlink:type="simple">1°57.445'N, 101°12.997'E</named-content></named-content>, 744 m, Guo Zheng leg., 16–31/2/2007; 1♀ (<abbrev xmlns:xlink="http://www.w3.org/1999/xlink" xlink:title="Shenyang Normal University" id="ABBRID0EPIAG" xlink:type="simple">SYNU</abbrev>-1024), <abbrev xmlns:xlink="http://www.w3.org/1999/xlink" xlink:title="Xishuangbanna National Natural Reserve" id="ABBRID0ETIAG" xlink:type="simple">XNNR</abbrev>, secondary tropical seasonal moist forest, pitfall traps, <named-content xmlns:xlink="http://www.w3.org/1999/xlink" content-type="dwc:verbatimCoordinates" xlink:type="simple"><named-content content-type="geo-json" specific-use="{&#34;type&#34;:&#34;Point&#34;,&#34;coordinates&#34;:[101.283417,21.910117]}" id="NCID0E1IAG" xlink:type="simple">21°54.607'N, 101°17.005'E</named-content></named-content>, 633 m, Guo Zheng leg., 1–15/7/2007; 1♀ (<abbrev xmlns:xlink="http://www.w3.org/1999/xlink" xlink:title="Shenyang Normal University" id="ABBRID0E6IAG" xlink:type="simple">SYNU</abbrev>-1027), <abbrev xmlns:xlink="http://www.w3.org/1999/xlink" xlink:title="Xishuangbanna National Natural Reserve" id="ABBRID0EDJAG" xlink:type="simple">XNNR</abbrev>, primary tropical seasonal rain forest, searching by hand, <named-content xmlns:xlink="http://www.w3.org/1999/xlink" content-type="dwc:verbatimCoordinates" xlink:type="simple"><named-content content-type="geo-json" specific-use="{&#34;type&#34;:&#34;Point&#34;,&#34;coordinates&#34;:[101.198217,21.961150]}" id="NCID0EKJAG" xlink:type="simple">21°57.669'N, 101°11.893'E</named-content></named-content>, 790 m, Guo Zheng leg., 19–25/10/2006; 1♂ (<abbrev xmlns:xlink="http://www.w3.org/1999/xlink" xlink:title="Shenyang Normal University" id="ABBRID0EPJAG" xlink:type="simple">SYNU</abbrev>-1028), <abbrev xmlns:xlink="http://www.w3.org/1999/xlink" xlink:title="Xishuangbanna National Natural Reserve" id="ABBRID0ETJAG" xlink:type="simple">XNNR</abbrev>, primary tropical seasonal rain forest, searching by hand, 2<named-content xmlns:xlink="http://www.w3.org/1999/xlink" content-type="dwc:verbatimCoordinates" xlink:type="simple"><named-content content-type="geo-json" specific-use="{&#34;type&#34;:&#34;Point&#34;,&#34;coordinates&#34;:[101.216617,1.957417]}" id="NCID0E1JAG" xlink:type="simple">1°57.445'N, 101°12.997'E</named-content></named-content>, 744 m, Guo Zheng leg., 19–25/1/2007; 1♂ (<abbrev xmlns:xlink="http://www.w3.org/1999/xlink" xlink:title="Shenyang Normal University" id="ABBRID0E6JAG" xlink:type="simple">SYNU</abbrev>-1029), <abbrev xmlns:xlink="http://www.w3.org/1999/xlink" xlink:title="Xishuangbanna Tropical Botanical Garden" id="ABBRID0EDKAG" xlink:type="simple">XTBG</abbrev>, primary tropical seasonal rain forest, pitfall traps, <named-content xmlns:xlink="http://www.w3.org/1999/xlink" content-type="dwc:verbatimCoordinates" xlink:type="simple"><named-content content-type="geo-json" specific-use="{&#34;type&#34;:&#34;Point&#34;,&#34;coordinates&#34;:[101.275000,21.917250]}" id="NCID0EKKAG" xlink:type="simple">21°55.035'N, 101°16.500'E</named-content></named-content>, 558 m, Guo Zheng leg., 16–31/2/2007; 1♀ (<abbrev xmlns:xlink="http://www.w3.org/1999/xlink" xlink:title="Shenyang Normal University" id="ABBRID0EPKAG" xlink:type="simple">SYNU</abbrev>-1030), <abbrev xmlns:xlink="http://www.w3.org/1999/xlink" xlink:title="Xishuangbanna Tropical Botanical Garden" id="ABBRID0ETKAG" xlink:type="simple">XTBG</abbrev>, primary tropical seasonal rain forest, pitfall traps, <named-content xmlns:xlink="http://www.w3.org/1999/xlink" content-type="dwc:verbatimCoordinates" xlink:type="simple"><named-content content-type="geo-json" specific-use="{&#34;type&#34;:&#34;Point&#34;,&#34;coordinates&#34;:[101.275000,21.917250]}" id="NCID0E1KAG" xlink:type="simple">21°55.035'N, 101°16.500'E</named-content></named-content>, 558 m, Guo Zheng leg., 16–31/2/2007; 1♀ (<abbrev xmlns:xlink="http://www.w3.org/1999/xlink" xlink:title="Shenyang Normal University" id="ABBRID0E6KAG" xlink:type="simple">SYNU</abbrev>-1031), <abbrev xmlns:xlink="http://www.w3.org/1999/xlink" xlink:title="Xishuangbanna National Natural Reserve" id="ABBRID0EDLAG" xlink:type="simple">XNNR</abbrev>, primary tropical seasonal rain forest, searching by hand,<named-content xmlns:xlink="http://www.w3.org/1999/xlink" content-type="dwc:verbatimCoordinates" xlink:type="simple"><named-content content-type="geo-json" specific-use="{&#34;type&#34;:&#34;Point&#34;,&#34;coordinates&#34;:[101.198217,21.961150]}" id="NCID0EKLAG" xlink:type="simple"> 21°57.669'N, 101°11.893'E</named-content></named-content>, 790 m, Guo Zheng leg., 19–25/2/2007; 1♂ (<abbrev xmlns:xlink="http://www.w3.org/1999/xlink" xlink:title="Shenyang Normal University" id="ABBRID0EPLAG" xlink:type="simple">SYNU</abbrev>-1032), <abbrev xmlns:xlink="http://www.w3.org/1999/xlink" xlink:title="Xishuangbanna National Natural Reserve" id="ABBRID0ETLAG" xlink:type="simple">XNNR</abbrev>, primary tropical seasonal rain forest, pitfall traps, <named-content xmlns:xlink="http://www.w3.org/1999/xlink" content-type="dwc:verbatimCoordinates" xlink:type="simple"><named-content content-type="geo-json" specific-use="{&#34;type&#34;:&#34;Point&#34;,&#34;coordinates&#34;:[101.198217,21.961150]}" id="NCID0E1LAG" xlink:type="simple">21°57.669N, 101°11.893'E</named-content></named-content>, 790 m, Guo Zheng leg., 1–15/1/2007; 1♀ (<abbrev xmlns:xlink="http://www.w3.org/1999/xlink" xlink:title="Shenyang Normal University" id="ABBRID0E6LAG" xlink:type="simple">SYNU</abbrev>-1033), <abbrev xmlns:xlink="http://www.w3.org/1999/xlink" xlink:title="Xishuangbanna National Natural Reserve" id="ABBRID0EDMAG" xlink:type="simple">XNNR</abbrev>, primary tropical seasonal rain forest, searching by hand, <named-content xmlns:xlink="http://www.w3.org/1999/xlink" content-type="dwc:verbatimCoordinates" xlink:type="simple"><named-content content-type="geo-json" specific-use="{&#34;type&#34;:&#34;Point&#34;,&#34;coordinates&#34;:[101.216617,21.957417]}" id="NCID0EKMAG" xlink:type="simple">21°57.445'N, 101°12.997'E</named-content></named-content>, 744 m, Guo Zheng leg., 10–20/6/2007; 3♂ (<abbrev xmlns:xlink="http://www.w3.org/1999/xlink" xlink:title="Shenyang Normal University" id="ABBRID0EPMAG" xlink:type="simple">SYNU</abbrev>-1034–1036), <abbrev xmlns:xlink="http://www.w3.org/1999/xlink" xlink:title="Xishuangbanna National Natural Reserve" id="ABBRID0ETMAG" xlink:type="simple">XNNR</abbrev>, primary tropical seasonal rain forest, pitfall traps, <named-content xmlns:xlink="http://www.w3.org/1999/xlink" content-type="dwc:verbatimCoordinates" xlink:type="simple"><named-content content-type="geo-json" specific-use="{&#34;type&#34;:&#34;Point&#34;,&#34;coordinates&#34;:[101.198217,21.961150]}" id="NCID0E1MAG" xlink:type="simple">21°57.669'N, 101°11.893'E</named-content></named-content>, 790 m, Guo Zheng leg., 16–31/2/2007; 2♂1♀ (<abbrev xmlns:xlink="http://www.w3.org/1999/xlink" xlink:title="Shenyang Normal University" id="ABBRID0E6MAG" xlink:type="simple">SYNU</abbrev>-1048–1050), <abbrev xmlns:xlink="http://www.w3.org/1999/xlink" xlink:title="Xishuangbanna Tropical Botanical Garden" id="ABBRID0EDNAG" xlink:type="simple">XTBG</abbrev>, primary tropical seasonal rain forest, pitfall traps, <named-content xmlns:xlink="http://www.w3.org/1999/xlink" content-type="dwc:verbatimCoordinates" xlink:type="simple"><named-content content-type="geo-json" specific-use="{&#34;type&#34;:&#34;Point&#34;,&#34;coordinates&#34;:[101.275000,21.917250]}" id="NCID0EKNAG" xlink:type="simple">21°55.035'N, 101°16.500'E</named-content></named-content>, 558 m, Guo Zheng leg., 1–15/1/2007.</p></tp:treatment-sec><tp:treatment-sec sec-type="diagnosis" id="SECID0EPNAG"><title>Diagnosis.</title><p>The new species is similar to <italic><tp:taxon-name><tp:taxon-name-part taxon-name-part-type="genus" reg="Trilacuna">Trilacuna</tp:taxon-name-part><tp:taxon-name-part taxon-name-part-type="species" reg="changzi">changzi</tp:taxon-name-part></tp:taxon-name></italic> Tong &amp; Li, 2020 in having long, thick setae on male endites, the tortuous, tube-like globular structure of endogyne, and the deep depressions on carapace, but it can be distinguished by the densely mucronate structure on sub-distal area of bulb (Fig. <xref ref-type="fig" rid="F8">8F, H</xref>) vs without mucronate structure (<xref ref-type="bibr" rid="B13">Tong et al. 2020</xref>: figs 5A, C, E), the rows of short, black thorn-like setae and cluster of short setae on epigastric region of male (Fig. <xref ref-type="fig" rid="F5">5E</xref>) vs a cluster of dense, short setae behind epigastric region (<xref ref-type="bibr" rid="B13">Tong et al. 2020</xref>: arrow in fig. 4C), and the triangular plate on epigastric region of female having the height/length = 0.33 (Fig. <xref ref-type="fig" rid="F6">6G</xref>), vs the height/length = 0.45 in <italic><tp:taxon-name><tp:taxon-name-part taxon-name-part-type="genus" reg="Trilacuna">T.</tp:taxon-name-part><tp:taxon-name-part taxon-name-part-type="species" reg="changzi">changzi</tp:taxon-name-part></tp:taxon-name></italic> (<xref ref-type="bibr" rid="B13">Tong et al. 2020</xref>: fig. 6G).</p><fig id="F5" position="float" orientation="portrait"><object-id xmlns:xlink="http://www.w3.org/1999/xlink" content-type="doi" xlink:type="simple">10.3897/zookeys.1205.124183.figure5</object-id><object-id xmlns:xlink="http://www.w3.org/1999/xlink" content-type="arpha" xlink:type="simple">C4CC386B-8BD5-5CAF-9EE2-F731D4190C5C</object-id><label>Figure 5.</label><caption><p><italic><tp:taxon-name><tp:taxon-name-part taxon-name-part-type="genus" reg="Trilacuna">Trilacuna</tp:taxon-name-part><tp:taxon-name-part taxon-name-part-type="species" reg="aoxian">aoxian</tp:taxon-name-part></tp:taxon-name></italic> sp. nov., male holotype <bold>A, C</bold> habitus in dorsal and ventral views <bold>B, D, F, G</bold> prosoma in dorsal, ventral, anterior and lateral views, black arrows show large hair bases <bold>E, H</bold> abdomen in ventral and lateral views, black arrow shows the rows of short, black thorn-like setae, white arrow shows cluster of short setae. Abbreviations: <abbrev xmlns:xlink="http://www.w3.org/1999/xlink" xlink:title="clypeus median projection" id="ABBRID0E3PAG" xlink:type="simple">cmp</abbrev> = clypeus median projection; <abbrev xmlns:xlink="http://www.w3.org/1999/xlink" xlink:title="deep depressions" id="ABBRID0EAQAG" xlink:type="simple">dep</abbrev> = deep depressions. Scale bars: 0.4 mm (<bold>A–D, F–H</bold>); 0.2 mm (<bold>E</bold>).</p></caption><graphic xmlns:xlink="http://www.w3.org/1999/xlink" xlink:href="zookeys-1205-333_article-124183__-g005.jpg" position="float" orientation="portrait" xlink:type="simple" id="oo_1082618.jpg"><uri content-type="original_file" xlink:type="simple">https://binary.pensoft.net/fig/1082618</uri></graphic></fig><fig id="F6" position="float" orientation="portrait"><object-id xmlns:xlink="http://www.w3.org/1999/xlink" content-type="doi" xlink:type="simple">10.3897/zookeys.1205.124183.figure6</object-id><object-id xmlns:xlink="http://www.w3.org/1999/xlink" content-type="arpha" xlink:type="simple">ABFDA11B-0A0E-52CD-A9B8-68E3C552BE50</object-id><label>Figure 6.</label><caption><p><italic><tp:taxon-name><tp:taxon-name-part taxon-name-part-type="genus" reg="Trilacuna">Trilacuna</tp:taxon-name-part><tp:taxon-name-part taxon-name-part-type="species" reg="aoxian">aoxian</tp:taxon-name-part></tp:taxon-name></italic> sp. nov., female paratype (<abbrev xmlns:xlink="http://www.w3.org/1999/xlink" xlink:title="Shenyang Normal University" id="ABBRID0EARAG" xlink:type="simple">SYNU</abbrev>-990) <bold>A, C, E</bold> habitus in dorsal, ventral, and lateral views <bold>B, D, F, H</bold> prosoma in dorsal, ventral, lateral and anterior views <bold>G</bold> abdomen in ventral view. Abbreviations: <abbrev xmlns:xlink="http://www.w3.org/1999/xlink" xlink:title="booklung covers" id="ABBRID0EKRAG" xlink:type="simple">boc</abbrev> = booklung covers; <abbrev xmlns:xlink="http://www.w3.org/1999/xlink" xlink:title="clypeus median projection" id="ABBRID0EORAG" xlink:type="simple">cmp</abbrev> = clypeus median projection; <abbrev xmlns:xlink="http://www.w3.org/1999/xlink" xlink:title="deep depressions" id="ABBRID0ESRAG" xlink:type="simple">dep</abbrev> = deep depressions; <abbrev xmlns:xlink="http://www.w3.org/1999/xlink" xlink:title="triangular plate" id="ABBRID0EWRAG" xlink:type="simple">tp</abbrev> = triangular plate. Scale bars: 0.4 mm (<bold>A–H</bold>).</p></caption><graphic xmlns:xlink="http://www.w3.org/1999/xlink" xlink:href="zookeys-1205-333_article-124183__-g006.jpg" position="float" orientation="portrait" xlink:type="simple" id="oo_1082619.jpg"><uri content-type="original_file" xlink:type="simple">https://binary.pensoft.net/fig/1082619</uri></graphic></fig></tp:treatment-sec><tp:treatment-sec sec-type="description" id="SECID0EBSAG"><title>Description.</title><p><bold>Male (holotype). <italic>Body</italic></bold> yellowish brown, chelicerae, sternum and legs lighter; habitus <abbrev xmlns:xlink="http://www.w3.org/1999/xlink" xlink:title="anterior sclerite" id="ABBRID0ELSAG" xlink:type="simple">as</abbrev> in Fig. <xref ref-type="fig" rid="F5">5A, C</xref>; body length 1.62. <bold><italic>Carapace</italic></bold> (Fig. <xref ref-type="fig" rid="F5">5B, G</xref>): 0.77 long, 0.63 wide; sides smooth; lateral margin with small denticles; posterior surface with deep depressions and group of large hair bases. <bold><italic>Eyes</italic></bold> (Fig. <xref ref-type="fig" rid="F5">5B, F</xref>): <abbrev xmlns:xlink="http://www.w3.org/1999/xlink" xlink:title="anterior lateral eyes" id="ABBRID0EBTAG" xlink:type="simple">ALE</abbrev> largest; <abbrev xmlns:xlink="http://www.w3.org/1999/xlink" xlink:title="posterior lateral eyes" id="ABBRID0EFTAG" xlink:type="simple">PLE</abbrev> and <abbrev xmlns:xlink="http://www.w3.org/1999/xlink" xlink:title="posterior median eyes" id="ABBRID0EJTAG" xlink:type="simple">PME</abbrev> nearly equal in size; <abbrev xmlns:xlink="http://www.w3.org/1999/xlink" xlink:title="distance between ALE and PLE" id="ABBRID0ENTAG" xlink:type="simple">ALE–PLE</abbrev> separated by less than <abbrev xmlns:xlink="http://www.w3.org/1999/xlink" xlink:title="anterior lateral eyes" id="ABBRID0ERTAG" xlink:type="simple">ALE</abbrev> radius; <abbrev xmlns:xlink="http://www.w3.org/1999/xlink" xlink:title="posterior median eyes" id="ABBRID0EVTAG" xlink:type="simple">PME</abbrev> touching each other; posterior eye row recurved <abbrev xmlns:xlink="http://www.w3.org/1999/xlink" xlink:title="anterior sclerite" id="ABBRID0EZTAG" xlink:type="simple">as</abbrev> viewed from above, procurved <abbrev xmlns:xlink="http://www.w3.org/1999/xlink" xlink:title="anterior sclerite" id="ABBRID0E4TAG" xlink:type="simple">as</abbrev> viewed from front. <bold><italic>Clypeus</italic></bold> (Fig. <xref ref-type="fig" rid="F5">5F</xref>): height about 0.75 times of <abbrev xmlns:xlink="http://www.w3.org/1999/xlink" xlink:title="anterior lateral eyes" id="ABBRID0EIUAG" xlink:type="simple">ALE</abbrev> diameter, with a triangular, pointed, clypeus median projection (<abbrev xmlns:xlink="http://www.w3.org/1999/xlink" xlink:title="clypeus median projection" id="ABBRID0EMUAG" xlink:type="simple">cmp</abbrev>). <bold><italic>Mouthparts</italic></bold> (Fig. <xref ref-type="fig" rid="F7">7C</xref>): labium deeply incised, endites with two short, thick setae and two very long, thick setae. <bold><italic>Sternum</italic></bold> (Fig. <xref ref-type="fig" rid="F5">5D</xref>): surface smooth. <bold><italic>Abdomen</italic></bold> (Fig. <xref ref-type="fig" rid="F5">5A, C, E, H</xref>): 0.86 long, 0.66 wide; booklung covers ovoid, surface smooth; epigastric region strongly elevated, with two rows of short, black thorn-like setae and cluster of short setae. <bold><italic>Palp</italic></bold> (Figs <xref ref-type="fig" rid="F7">7A, B</xref>, <xref ref-type="fig" rid="F8">8A–I</xref>): orange; 0.57 long (0.15, 0.13, 0.11, 0.18); femur elongated (width/length = 0.64); bulb oval, with densely mucronate structure on sub-distal area; embolus system with many hair-like structure and a single slender posterior branch.</p><fig id="F7" position="float" orientation="portrait"><object-id xmlns:xlink="http://www.w3.org/1999/xlink" content-type="doi" xlink:type="simple">10.3897/zookeys.1205.124183.figure7</object-id><object-id xmlns:xlink="http://www.w3.org/1999/xlink" content-type="arpha" xlink:type="simple">D4D1901B-5120-56DF-8B57-A752728D45C2</object-id><label>Figure 7.</label><caption><p><italic><tp:taxon-name><tp:taxon-name-part taxon-name-part-type="genus" reg="Trilacuna">Trilacuna</tp:taxon-name-part><tp:taxon-name-part taxon-name-part-type="species" reg="aoxian">aoxian</tp:taxon-name-part></tp:taxon-name></italic> sp. nov. <bold>A</bold> male left palp, prolateral view <bold>B</bold> male left palp, retrolateral view <bold>C</bold> male endites and labium, ventral view, white arrow shows the short, thick setae, black arrow shows two very long, thick setae <bold>D, E</bold> endogyne in ventral and dorsal views. Abbreviations: <abbrev xmlns:xlink="http://www.w3.org/1999/xlink" xlink:title="apodemes" id="ABBRID0ELWAG" xlink:type="simple">ap</abbrev> = apodemes; <abbrev xmlns:xlink="http://www.w3.org/1999/xlink" xlink:title="anterior sclerite" id="ABBRID0EPWAG" xlink:type="simple">as</abbrev> = anterior sclerite; <abbrev xmlns:xlink="http://www.w3.org/1999/xlink" xlink:title="tube-like globular structure" id="ABBRID0ETWAG" xlink:type="simple">glo</abbrev> = tube-like globular structure; <abbrev xmlns:xlink="http://www.w3.org/1999/xlink" xlink:title="labium deep incision" id="ABBRID0EXWAG" xlink:type="simple">ldi</abbrev> = labium deep incision; <abbrev xmlns:xlink="http://www.w3.org/1999/xlink" xlink:title="transverse bars" id="ABBRID0E2WAG" xlink:type="simple">tba</abbrev> = transverse bars; <abbrev xmlns:xlink="http://www.w3.org/1999/xlink" xlink:title="triangular plate" id="ABBRID0E6WAG" xlink:type="simple">tp</abbrev> = triangular plate; <abbrev xmlns:xlink="http://www.w3.org/1999/xlink" xlink:title="transverse sclerite" id="ABBRID0EDXAG" xlink:type="simple">tsc</abbrev> = transverse sclerite. Scale bars: 0.1 mm (<bold>A–E</bold>).</p></caption><graphic xmlns:xlink="http://www.w3.org/1999/xlink" xlink:href="zookeys-1205-333_article-124183__-g007.jpg" position="float" orientation="portrait" xlink:type="simple" id="oo_1082620.jpg"><uri content-type="original_file" xlink:type="simple">https://binary.pensoft.net/fig/1082620</uri></graphic></fig><fig id="F8" position="float" orientation="portrait"><object-id xmlns:xlink="http://www.w3.org/1999/xlink" content-type="doi" xlink:type="simple">10.3897/zookeys.1205.124183.figure8</object-id><object-id xmlns:xlink="http://www.w3.org/1999/xlink" content-type="arpha" xlink:type="simple">A7AD932C-E83E-5DFF-96FF-24CA34056571</object-id><label>Figure 8.</label><caption><p><italic><tp:taxon-name><tp:taxon-name-part taxon-name-part-type="genus" reg="Trilacuna">Trilacuna</tp:taxon-name-part><tp:taxon-name-part taxon-name-part-type="species" reg="aoxian">aoxian</tp:taxon-name-part></tp:taxon-name></italic> sp. nov., male left palp, SEM <bold>A, B, C</bold> prolateral, retrolateral and dorsal views <bold>D, E</bold> bulb, prolateral and retrolateral views <bold>F, G, I</bold> distal part of bulb, prolateral, retrolateral and dorsal views <bold>H</bold> detail of bulb, arrow shows the mucronate structure. Abbreviations: <abbrev xmlns:xlink="http://www.w3.org/1999/xlink" xlink:title="embolus" id="ABBRID0EJYAG" xlink:type="simple">emb</abbrev> = embolus; <abbrev xmlns:xlink="http://www.w3.org/1999/xlink" xlink:title="slender posterior branch" id="ABBRID0ENYAG" xlink:type="simple">spb</abbrev> = slender posterior branch. Scale bars: 0.1 mm (<bold>A–E</bold>); 0.02 mm (<bold>F–I</bold>).</p></caption><graphic xmlns:xlink="http://www.w3.org/1999/xlink" xlink:href="zookeys-1205-333_article-124183__-g008.jpg" position="float" orientation="portrait" xlink:type="simple" id="oo_1082621.jpg"><uri content-type="original_file" xlink:type="simple">https://binary.pensoft.net/fig/1082621</uri></graphic></fig><p><bold>Female (<abbrev xmlns:xlink="http://www.w3.org/1999/xlink" xlink:title="Shenyang Normal University" id="ABBRID0E5YAG" xlink:type="simple">SYNU</abbrev>-990).</bold> Same <abbrev xmlns:xlink="http://www.w3.org/1999/xlink" xlink:title="anterior sclerite" id="ABBRID0EDZAG" xlink:type="simple">as</abbrev> male except <abbrev xmlns:xlink="http://www.w3.org/1999/xlink" xlink:title="anterior sclerite" id="ABBRID0EHZAG" xlink:type="simple">as</abbrev> noted. <bold><italic>Body</italic></bold> habitus <abbrev xmlns:xlink="http://www.w3.org/1999/xlink" xlink:title="anterior sclerite" id="ABBRID0EOZAG" xlink:type="simple">as</abbrev> in Fig. <xref ref-type="fig" rid="F6">6A, C, E</xref>; body length 1.81. <bold><italic>Carapace</italic></bold> (Fig. <xref ref-type="fig" rid="F6">6B, F</xref>): 0.73 long, 0.65 wide. <bold><italic>Abdomen</italic></bold> (Fig. <xref ref-type="fig" rid="F6">6A, C, E, G</xref>): 1.08 long, 0.82 wide. <bold><italic>Epigaster</italic></bold> (Figs <xref ref-type="fig" rid="F6">6G</xref>, <xref ref-type="fig" rid="F7">7D</xref>): with a triangular plate, the height/length = 0.33. <bold><italic>Endogyne</italic></bold> (Fig. <xref ref-type="fig" rid="F7">7E</xref>): with narrow, transverse sclerite (<abbrev xmlns:xlink="http://www.w3.org/1999/xlink" xlink:title="transverse sclerite" id="ABBRID0EA2AG" xlink:type="simple">tsc</abbrev>), an anterior stick-shaped sclerite (<abbrev xmlns:xlink="http://www.w3.org/1999/xlink" xlink:title="anterior sclerite" id="ABBRID0EE2AG" xlink:type="simple">as</abbrev>), and a posterior tortuous, tube-like globular structure (<abbrev xmlns:xlink="http://www.w3.org/1999/xlink" xlink:title="tube-like globular structure" id="ABBRID0EI2AG" xlink:type="simple">glo</abbrev>); transverse bars (<abbrev xmlns:xlink="http://www.w3.org/1999/xlink" xlink:title="transverse bars" id="ABBRID0EM2AG" xlink:type="simple">tba</abbrev>) with two lateral apodemes (<abbrev xmlns:xlink="http://www.w3.org/1999/xlink" xlink:title="apodemes" id="ABBRID0EQ2AG" xlink:type="simple">ap</abbrev>).</p></tp:treatment-sec><tp:treatment-sec sec-type="etymology" id="SECID0EU2AG"><title>Etymology.</title><p>The specific name comes from Chinese pinyin, “<tp:taxon-name><tp:taxon-name-part taxon-name-part-type="genus" reg="Trilacuna"/><tp:taxon-name-part taxon-name-part-type="species" reg="aoxian">aoxian</tp:taxon-name-part></tp:taxon-name>”, which means “depression” and is in reference to the deep depression on posterior surface of carapace; noun in apposition.</p></tp:treatment-sec><tp:treatment-sec sec-type="distribution" id="SECID0ED3AG"><title>Distribution.</title><p>Known only from the type locality.</p></tp:treatment-sec><ref-list><ref id="B13"><mixed-citation xmlns:xlink="http://www.w3.org/1999/xlink" xlink:type="simple"><person-group><name name-style="western"><surname>Tong</surname><given-names>Y</given-names></name><name name-style="western"><surname>Li</surname><given-names>S</given-names></name><name name-style="western"><surname>Bian</surname><given-names>D</given-names></name></person-group> (<year>2020</year>) <article-title>Taxonomic studies on the genus <italic><tp:taxon-name><tp:taxon-name-part taxon-name-part-type="genus">Trilacuna</tp:taxon-name-part></tp:taxon-name></italic> (<tp:taxon-name><tp:taxon-name-part taxon-name-part-type="order">Araneae</tp:taxon-name-part></tp:taxon-name>, <tp:taxon-name><tp:taxon-name-part taxon-name-part-type="family">Oonopidae</tp:taxon-name-part></tp:taxon-name>) from Myanmar.</article-title><source>ZooKeys</source><volume>960</volume>: <fpage>39</fpage>–<lpage>62</lpage>. <ext-link xlink:href="10.3897/zookeys.960.54053" ext-link-type="doi" xlink:type="simple">https://doi.org/10.3897/zookeys.960.54053</ext-link></mixed-citation></ref></ref-list></tp:taxon-treatment>
